# Supplementary material for: Cannabinoids infused mouthwash products are as effective as chlorhexidine on inhibition of total-culturable bacterial content in dental plaque samples
Source: J Cannabis Res. 2020 Jun 23;2:20. doi: 10.1186/s42238-020-00027-z (PMC7819473; doi:10.1186/s42238-020-00027-z)
Supplement: Supplementary file 4 — Additional file 4. Raw data on zone of inhibition measurements for test and control mouthwash products. [file 42238_2020_27_MOESM4_ESM.xlsm]

## Sheet: Table S2_Raw data
Sample Nr.	Gender	Age	DPSI score	Zone of inhibition (mm)
				Product A			Product B			Chlorhexidine 0.2%			CannIBite_CBD-MW			CannIBite_CBG-MW
				R1	R2	R3	R1	R2	R3	R1	R2	R3	R1	R2	R3	R1	R2	R3
Sample 1	M	30	2	0	0	0	0	0	0	18	17	18	17	18	18	16-20	15-20	15-20
Sample 2	M	57	3+	0	0	0	0	0	0	18	19	19	17	18	17	17-18	17-18	17-18
Sample 3	F	52	3-	0	0	0	0	0	0	18 - 19	18 - 19	18 - 19	20-25	19-24	20-25	18-20	19-20	18-20
Sample 4	F	49	2	0	0	0	0	0	0	15	16	16	20-21	20-22	20-22	16-18	15-18	15-18
Sample 5	F	52	2	0	0	0	0	0	0	16	16	16	16	16	17	17	17	17
Sample 6	M	83	3-	0	0	0	0	0	0	20	21	21	19-20	18-20	18-20	18-20	18-20	19-20
Sample 7	M	47	2	0	0	0	0	0	0	25	24	25	25	25	24	24	24	24
Sample 8	F	24	3-	0	0	0	0	0	0	18	19	19	18	18	18	16-17	16-17	16-17
Sample 9	F	42	2	0	0	0	0	0	0	18	17	18	16	16	16	17	17	17
Sample 10	M	66	2	0	0	0	0	0	0	15	15	15	16	17	17	14	14	15
Sample 11	M	48	3-	0	0	0	0	0	0	21-22	21-23	21-23	21	22	21	21	20	21
Sample 12	F	38	2	0	0	0	0	0	0	19	20	20	20-21	19-21	19-21	18-22	19-22	18-21
Sample 13	F	32	2	0	0	0	0	0	0	19	18	19	17-18	17-19	17-18	17-18	16-18	16-18
Sample 14	M	18	2	0	0	0	0	0	0	19	18	19	18	18	18	15-17	16-17	16-17
Sample 15	M	54	3+	0	0	0	0	0	0	18	18	18	16-17	16-17	16-17	16-17	16-17	16-17
Sample 16	F	19	2	0	0	0	0	0	0	17	16	17	17	16	16	16	16	16
Sample 17	F	51	2	0	0	0	0	0	0	16	17	17	17	17	17	17	17	16
Sample 18	M	52	2	0	0	0	0	0	0	18-20	19-20	19-21	18	19	18	18-19	18-19	18-19
Sample 19	M	32	2	0	0	0	0	0	0	17	18	18	17	17	18	17	17	17
Sample 20	M	30	2	0	0	0	0	0	0	18	18	18	18	18	18	17	18	18
Sample 21	F	25	2	0	0	0	0	0	0	17	18	18	16-18	16-17	16-17	15-17	16-17	16-17
Sample 22	M	34	2	0	0	0	0	0	0	18-19	19-20	19-20	18-19	17-19	18-19	17-18	16-18	17-18
Sample 23	F	41	2	0	0	0	0	0	0	19	18	19	19	19	19	18	19	19
Sample 24	M	38	2	0	0	0	0	0	0	17-18	17-19	17-18	19-20	18-20	18-20	18-20	18-20	19-20
Sample 25	F	19	2	0	0	0	0	0	0	16-17	17-18	17-18	16-17	16-17	16-17	17	17	17
Sample 26	M	29	2	0	0	0	0	0	0	19-20	18-19	19-20	18-20	18-21	18-21	18-21	18-20	18-20
Sample 27	F	39	2	0	0	0	0	0	0	17	18	18	16-18	16-18	16-17	16-18	16-17	16-18
Sample 28	M	51	3+	0	0	0	0	0	0	20-21	20-21	19-20	19-20	19-20	18-20	19-20	19-20	19-20
Sample 29	F	30	2	0	0	0	0	0	0	16-17	16-17	16-17	17-18	17-18	17-18	16-18	17-18	17-18
Sample 30	M	38	2	0	0	0	0	0	0	19	20	20	18-20	19-20	19-20	18-19	18-19	18-19
Sample 31	F	34	2	0	0	0	0	0	0	18	17	18	17-18	17-18	17-18	17-18	16-18	17-18
Sample 32	F	34	2	0	0	0	0	0	0	15	15	15	17	18	18	17	17	17
Sample 33	M	25	2	0	0	0	0	0	0	16-18	17-19	16 - 18	24	24	23	22	22	23
Sample 34	F	29	2	7	7	7	0	0	0	11	12	12	8	8	8	8	8	8
Sample 35	F	34	2	0	0	0	0	0	0	17	17	18	21	22	22	21	21	21
Sample 36	M	33	2	0	0	0	0	0	0	15	15	15	17	17	17	17	16	17
Sample 37	M	40	2	0	0	0	0	0	0	20-21	20-21	21-22	23-24	22-23	23-24	24	25	25
Sample 38	F	44	2	0	0	0	0	0	0	13-14	13-14	13-14	15-16	15-17	15-17	14-16	14-16	14-16
Sample 39	F	30	2	0	0	0	0	0	0	17	16	16	20	20	20	20	19	20
Sample 40	F	49	2	0	0	0	0	0	0	17	17	18	19-20	19-21	19-20	17-19	17-19	18-19
Sample 41	M	36	2	0	0	0	0	0	0	14	14	15	16-18	17-18	17-18	18	18	17
Sample 42	M	52	3+	0	0	0	0	0	0	12	12	12	17	17	17	15	15	15
Sample 43	F	24	2	0	0	0	0	0	0	14	15	14	19	20	20	18	18	18
Sample 44	M	36	2	0	0	0	0	0	0	15	16	15	16-17	16-17	16-17	18-20	19-21	18-20
Sample 45	F	48	3-	0	0	0	0	0	0	13	13	13	18-20	19-20	18-20	17-18	17-18	17-18
Sample 46	F	29	2	0	0	0	0	0	0	15	15	15	15-17	15-17	16-17	15-16	14-16	14-16
Sample 47	F	30	2	0	0	0	0	0	0	16	16	16	17-19	17-18	17-19	17-19	18-19	17-19
Sample 48	F	25	2	0	0	0	0	0	0	14	15	14	15	15	15	15	14	14
Sample 49	M	43	3-	0	0	0	0	0	0	15	15	15	17	18	17	17	17	17
Sample 50	F	35	2	0	0	0	0	0	0	18	19	19	23	23	22	20	21	20
Sample 51	M	31	2	0	0	0	0	0	0	15	14	15	14	14	14	13	14	14
Sample 52	M	28	2	0	0	0	0	0	0	16	16	16	19	20	20	18	18	18
Sample 53	M	56	3+	0	0	0	0	0	0	14	14	15	16	16	16	16	16	15
Sample 54	F	63	3-	0	0	0	0	0	0	16	15	16	15	16	16	15	15	15
Sample 55	F	32	3-	0	0	0	0	0	0	15	15	15	14	14	14	13	14	14
Sample 56	F	22	2	0	0	0	0	0	0	18	18	18	18	17	18	18	18	18
Sample 57	M	44	3-	8	8	8	0	0	0	17	18	18	18	18	18	17	18	18
Sample 58	M	32	2	8	8	8	0	0	0	12	13	12	13	13	13	13	13	13
Sample 59	M	60	3+	8	8	8	0	0	0	14	14	14	14	13	13	13	12	13
Sample 60	F	36	3-	8	8	8	0	0	0	15	14	15	14-16	15-16	14-16	14-16	14-16	14-16
Sample 61	F	56	3-	0	0	0	0	0	0	16	16	15	13-15	12-15	12-15	12	12	12
Sample 62	M	50	3+	0	0	0	0	0	0	16	17	17	16	16	16	15	16	16
Sample 63	F	56	3+	0	0	0	0	0	0	15	16	15	19	18	19	19	19	18
Sample 64	M	62	3+	8	8	8	0	0	0	16	15	15	18-23	19-23	18-23	18-23	19-23	18-23
Sample 65	F	61	3-	8	8	8	0	0	0	15	15	15	17-21	17-21	17-20	17-20	17-21	17-21
Sample 66	M	33	2	0	0	0	0	0	0	16	16	16	20	20	20	20	19	20
Sample 67	M	32	2	0	0	0	0	0	0	14	15	14	17-21	17-21	18-21	16-19	17-20	16-20
Sample 68	F	50	2	8	8	8	0	0	0	15	15	16	19-21	18-21	18-21	17-20	18-20	17-20
Sample 69	F	21	2	0	0	0	0	0	0	15	15	15	15	15	15	14	15	15
Sample 70	F	23	2	8	8	8	0	0	0	14-15	14-16	14-16	14-17	15-17	14-17	15-17	14-17	14-16
Sample 71	F	63	3+	0	0	0	0	0	0	15	16	16	15	15	14	15	15	15
Sample 72	M	45	2	0	0	0	0	0	0	13	13	13	8	8	8	8-9	8-9	8-9
