# Supplementary material for: Cannabinoids infused mouthwash products are as effective as chlorhexidine on inhibition of total-culturable bacterial content in dental plaque samples
Source: J Cannabis Res. 2020 Jun 23;2:20. doi: 10.1186/s42238-020-00027-z (PMC7819473; doi:10.1186/s42238-020-00027-z)
Supplement: Supplementary file 5 — Additional file 5. Data on comparative statistical analyses (DPSI score, age, gender and product). [file 42238_2020_27_MOESM5_ESM.xlsm]

## Sheet: Table S3_Statistical analysis
Statistical analysis between DPSI score groups for the same product
CannIBite-CBD mouthwash				CannIBite-CBG mouthwash				Chlorhexidine 0.2% mouthwash
t-Test: Two-Sample Assuming Unequal Variances				t-Test: Two-Sample Assuming Unequal Variances				t-Test: Two-Sample Assuming Unequal Variances
	DPSI 2_CBD	DPSI 3-_CBD			DPSI 2_CBG	DPSI 3-_CBG			DPSI 2_CHX	DPSI 3-_CHX
Mean	18.2	18.4167		Mean	17.84	17.4167		Mean	16.88	17.0833
Variance	10.6939	9.7197		Variance	9.19837	8.08333		Variance	6.14857	8.62879
Observations	50	12		Observations	50	12		Observations	50	12
Hypothesized Mean Difference	0			Hypothesized Mean Difference	0			Hypothesized Mean Difference	0
df	17			df	18			df	15
t Stat	-0.214128			t Stat	0.457136			t Stat	-0.221586
P(T<=t) one-tail	0.416497			P(T<=t) one-tail	0.326521			P(T<=t) one-tail	0.413812
t Critical one-tail	1.73961			t Critical one-tail	1.73406			t Critical one-tail	1.75305
P(T<=t) two-tail	0.832995			P(T<=t) two-tail	0.653042			P(T<=t) two-tail	0.827624
t Critical two-tail	2.10982			t Critical two-tail	2.10092			t Critical two-tail	2.13145
t-Test: Two-Sample Assuming Unequal Variances				t-Test: Two-Sample Assuming Unequal Variances				t-Test: Two-Sample Assuming Unequal Variances
	DPSI 2_CBD	DPSI 3+_CBD			DPSI 2_CBG	DPSI 3+_CBG			DPSI 2_CHX	DPSI 3+_CHX
Mean	18.2	17.3		Mean	17.84	17.2		Mean	16.88	16.1
Variance	10.6939	7.78889		Variance	9.19837	8.4		Variance	6.14857	7.21111
Observations	50	10		Observations	50	10		Observations	50	10
Hypothesized Mean Difference	0			Hypothesized Mean Difference	0			Hypothesized Mean Difference	0
df	14			df	13			df	12
t Stat	0.903273			t Stat	0.632466			t Stat	0.848989
P(T<=t) one-tail	0.19083			P(T<=t) one-tail	0.269024			P(T<=t) one-tail	0.206252
t Critical one-tail	1.76131			t Critical one-tail	1.77093			t Critical one-tail	1.78229
P(T<=t) two-tail	0.381661			P(T<=t) two-tail	0.538048			P(T<=t) two-tail	0.412504
t Critical two-tail	2.14479			t Critical two-tail	2.16037			t Critical two-tail	2.17881
t-Test: Two-Sample Assuming Unequal Variances				t-Test: Two-Sample Assuming Unequal Variances				t-Test: Two-Sample Assuming Unequal Variances
	DPSI 3-_CBD	DPSI 3+_CBD			DPSI 3-_CBG	DPSI 3+_CBG			DPSI 3-_CHX	DPSI 3+_CHX
Mean	18.4167	17.3		Mean	17.4167	17.2		Mean	17.0833	16.1
Variance	9.7197	7.78889		Variance	8.08333	8.4		Variance	8.62879	7.21111
Observations	12	10		Observations	12	10		Observations	12	10
Hypothesized Mean Difference	0			Hypothesized Mean Difference	0			Hypothesized Mean Difference	0
df	20			df	19			df	20
t Stat	0.885891			t Stat	0.17611			t Stat	0.819394
P(T<=t) one-tail	0.193102			P(T<=t) one-tail	0.431035			P(T<=t) one-tail	0.21111
t Critical one-tail	1.72472			t Critical one-tail	1.72913			t Critical one-tail	1.72472
P(T<=t) two-tail	0.386204			P(T<=t) two-tail	0.862071			P(T<=t) two-tail	0.422219
t Critical two-tail	2.08596			t Critical two-tail	2.09302			t Critical two-tail	2.08596
Statistical analysis between products including all DPSI score groups
CannIBite-CBD mouthwash vs Product A, B, CHX0.2%				CannIBite-CBG mouthwash vs Product A, B, CHX0.2%				CannIBite-CBD mouthwash vs CannIBite-CBG mouthwash
t-Test: Two-Sample Assuming Unequal Variances				t-Test: Two-Sample Assuming Unequal Variances				t-Test: Two-Sample Assuming Unequal Variances
	CBD-MW	CHX 0.2%			CBG-MW	CHX 0.2%			CBG-MW	CBD-MW
Mean	18.1111	16.8056		Mean	17.6806	16.8056		Mean	17.6806	18.1111
Variance	9.98748	6.58138		Variance	8.7275	6.58138		Variance	8.7275	9.98748
Observations	72	72		Observations	72	72		Observations	72	72
Hypothesized Mean Difference	0			Hypothesized Mean Difference	0			Hypothesized Mean Difference	0
df	136			df	139			df	141
t Stat	2.72154			t Stat	1.89759			t Stat	-0.844502
P(T<=t) one-tail	0.00367415			P(T<=t) one-tail	0.0299119			P(T<=t) one-tail	0.19991
t Critical one-tail	1.65613			t Critical one-tail	1.65589			t Critical one-tail	1.65573
P(T<=t) two-tail	0.0073483			P(T<=t) two-tail	0.0598238			P(T<=t) two-tail	0.39982
t Critical two-tail	1.97756			t Critical two-tail	1.97718			t Critical two-tail	1.97693
t-Test: Two-Sample Assuming Unequal Variances				t-Test: Two-Sample Assuming Unequal Variances
	CBD-MW	Product A			CBG-MW	Product A
Mean	18.1111	0.986111		Mean	17.6806	0.986111
Variance	9.98748	6.9153		Variance	8.7275	6.9153
Observations	72	72		Observations	72	72
Hypothesized Mean Difference	0			Hypothesized Mean Difference	0
df	137			df	140
t Stat	35.3442			t Stat	35.8163
P(T<=t) one-tail	5.05912e-71			P(T<=t) one-tail	1.14271e-72
t Critical one-tail	1.65605			t Critical one-tail	1.65581
P(T<=t) two-tail	1.01182e-70			P(T<=t) two-tail	2.28542e-72
t Critical two-tail	1.97743			t Critical two-tail	1.97705
t-Test: Two-Sample Assuming Unequal Variances				t-Test: Two-Sample Assuming Unequal Variances
	CBD-MW	Product B			CBG-MW	Product B
Mean	18.1111	0		Mean	17.6806	0
Variance	9.98748	0		Variance	8.7275	0
Observations	72	72		Observations	72	72
Hypothesized Mean Difference	0			Hypothesized Mean Difference	0
df	71			df	71
t Stat	48.6277			t Stat	50.7829
P(T<=t) one-tail	1.4957e-56			P(T<=t) one-tail	7.49064e-58
t Critical one-tail	1.6666			t Critical one-tail	1.6666
P(T<=t) two-tail	2.9914e-56			P(T<=t) two-tail	1.49813e-57
t Critical two-tail	1.99394			t Critical two-tail	1.99394
Statistical analysis between gender groups (F, female; M, male)
CannIBite-CBD mouthwash				CannIBite-CBG mouthwash				Chlorhexidine 0.2% mouthwash
t-Test: Two-Sample Assuming Unequal Variances				t-Test: Two-Sample Assuming Unequal Variances				t-Test: Two-Sample Assuming Unequal Variances
	CBD-MW_F	CBD-MW_M			CBG-MW_F	CBG-MW_M			CHX0.2%_F	CHX0.2%_M
Mean	17.9474	18.2941		Mean	17.2895	18.1176		Mean	16.3947	17.2647
Variance	8.91607	11.426		Variance	6.85989	10.713		Variance	3.48862	9.8369
Observations	38	34		Observations	38	34		Observations	38	34
Hypothesized Mean Difference	0			Hypothesized Mean Difference	0			Hypothesized Mean Difference	0
df	66			df	63			df	53
t Stat	-0.459002			t Stat	-1.17639			t Stat	-1.40919
P(T<=t) one-tail	0.323871			P(T<=t) one-tail	0.121933			P(T<=t) one-tail	0.0823099
t Critical one-tail	1.66827			t Critical one-tail	1.6694			t Critical one-tail	1.67412
P(T<=t) two-tail	0.647741			P(T<=t) two-tail	0.243866			P(T<=t) two-tail	0.16462
t Critical two-tail	1.99656			t Critical two-tail	1.99834			t Critical two-tail	2.00575
Statistical analysis between age groups (Young=18-35; Middle=36-55; Elder=56-90)
CannIBite-CBD mouthwash				CannIBite-CBG mouthwash				Chlorhexidine 0.2% mouthwash
t-Test: Two-Sample Assuming Unequal Variances				t-Test: Two-Sample Assuming Unequal Variances				t-Test: Two-Sample Assuming Unequal Variances
	CBD-MW_Young	CBD-MW_Middle			CBG-MW_Young	CBG-MW_Middle			CHX 0.2%_Young	CHX 0.2%_Middle
Mean	17.8182	18.7143		Mean	17.3333	18.3929		Mean	16.5758	17.3929
Variance	9.27841	11.3228		Variance	7.29167	8.76587		Variance	4.43939	9.65476
Observations	33	28		Observations	33	28		Observations	33	28
Hypothesized Mean Difference	0			Hypothesized Mean Difference	0			Hypothesized Mean Difference	0
df	55			df	55			df	46
t Stat	-1.08228			t Stat	-1.44987			t Stat	-1.18019
P(T<=t) one-tail	0.141925			P(T<=t) one-tail	0.0763867			P(T<=t) one-tail	0.121995
t Critical one-tail	1.67303			t Critical one-tail	1.67303			t Critical one-tail	1.67866
P(T<=t) two-tail	0.283851			P(T<=t) two-tail	0.152773			P(T<=t) two-tail	0.243991
t Critical two-tail	2.00404			t Critical two-tail	2.00404			t Critical two-tail	2.0129
t-Test: Two-Sample Assuming Unequal Variances				t-Test: Two-Sample Assuming Unequal Variances				t-Test: Two-Sample Assuming Unequal Variances
	CBD-MW_Young	CBD-MW_Elder			CBG-MW_Young	CBG-MW_Elder			CHX 0.2%_Young	CHX 0.2%_Elder
Mean	17.8182	17.4545		Mean	17.3333	16.9091		Mean	16.5758	16
Variance	9.27841	8.87273		Variance	7.29167	12.4909		Variance	4.43939	4.6
Observations	33	11		Observations	33	11		Observations	33	11
Hypothesized Mean Difference	0			Hypothesized Mean Difference	0			Hypothesized Mean Difference	0
df	18			df	14			df	17
t Stat	0.348656			t Stat	0.364254			t Stat	0.774447
P(T<=t) one-tail	0.365696			P(T<=t) one-tail	0.360555			P(T<=t) one-tail	0.224652
t Critical one-tail	1.73406			t Critical one-tail	1.76131			t Critical one-tail	1.73961
P(T<=t) two-tail	0.731392			P(T<=t) two-tail	0.721111			P(T<=t) two-tail	0.449305
t Critical two-tail	2.10092			t Critical two-tail	2.14479			t Critical two-tail	2.10982
t-Test: Two-Sample Assuming Unequal Variances				t-Test: Two-Sample Assuming Unequal Variances				t-Test: Two-Sample Assuming Unequal Variances
	CBD-MW_Middle	CBD-MW_Elder			CBG-MW_Middle	CBG-MW_Elder			CHX 0.2%_Middle	CHX 0.2%_Elder
Mean	18.7143	17.4545		Mean	18.7407	16.9091		Mean	17.3929	16
Variance	11.3228	8.87273		Variance	5.58405	12.4909		Variance	9.65476	4.6
Observations	28	11		Observations	27	11		Observations	28	11
Hypothesized Mean Difference	0			Hypothesized Mean Difference	0			Hypothesized Mean Difference	0
df	21			df	14			df	27
t Stat	1.14475			t Stat	1.58092			t Stat	1.59458
P(T<=t) one-tail	0.132597			P(T<=t) one-tail	0.0681098			P(T<=t) one-tail	0.0612235
t Critical one-tail	1.72074			t Critical one-tail	1.76131			t Critical one-tail	1.70329
P(T<=t) two-tail	0.265194			P(T<=t) two-tail	0.13622			P(T<=t) two-tail	0.122447
t Critical two-tail	2.07961			t Critical two-tail	2.14479			t Critical two-tail	2.05183
